# Supplementary material for: The Early Life History of the Clam Macoma balthica in a High CO2 World
Source: PLoS One. 2012 Sep 10;7(9):e44655. doi: 10.1371/journal.pone.0044655 (PMC3438177; doi:10.1371/journal.pone.0044655)
Supplement: Table S1 — Environmental parameters and carbonate chemistry for the different treatments to investigate ocean acidification effects on fertilization success. Carbonate parameters were computed from the recorded seawater pHNBS and Total Alkalinity during the incubations. - : no data available. (XLSX) [file pone.0044655.s001.xlsx]

## Sheet: Table S1
Table S1: ocean acidification effects on fertilization
		measured parameters				calculated parameters
Time	Treatment code	Salinity	Temperature (°C)	pHNBS	Total alkalinity (µeq.kg-1)	DIC (µmol.kg-1)	pCO2 (µatm)	[HCO3-] (µmol.kg-1)	[CO32-] (µmol.kg-1)	Ωcalcite	Ωaragonite
day 0	control	25.5	15.2	8.2	-	-	-	-	-	-	-
day 0	pH-0.3	25.5	15.2	7.8	-	-	-	-	-	-	-
day 0	pH-0.6	25.5	15.1	7.59	-	-	-	-	-	-	-
day 1	control	25.5	15.7333	8.15	2941.06	2750.58	601.585	2565.41	162.007	4.09987	2.56237
day 1	pH-0.3	25.5	15.7667	7.79	2881.67	2837.32	1454.58	2706.68	74.6981	1.89049	1.18162
day 1	pH-0.6	25.6	15.7	7.63333	2887.03	2897.24	2127.67	2762.23	53.0238	1.34178	0.838533
