# Supplementary material for: The Early Life History of the Clam Macoma balthica in a High CO2 World
Source: PLoS One. 2012 Sep 10;7(9):e44655. doi: 10.1371/journal.pone.0044655 (PMC3438177; doi:10.1371/journal.pone.0044655)
Supplement: Table S2 — Environmental parameters and carbonate chemistry for the different treatments to investigate ocean acidification effects on embryonic development. Carbonate parameters were computed from the recorded seawater pHNBS and Total Alkalinity during the incubations. (XLSX) [file pone.0044655.s002.xlsx]

## Sheet: Table S2
Table S2: ocean acidification effects on embryonic development
			measured parameters				calculated parameters
Time	Treatment code	Culture flask	Salinity	Temperature (°C)	pHNBS	Total alkalinity (µeq.kg-1)	DIC (µmol.kg-1)	pCO2 (µatm)	[HCO3-] (µmol.kg-1)	[CO32-] (µmol.kg-1)	Ωcalcite	Ωaragonite
day 0	control	replicate 1	25.5	15.3	8.11	2919.49	2743.43	666.172	2566.2	152.25	3.85947	2.41671
day 0	control	replicate 2	25.5	15.4	8.12	2912.93	2710.4	662.517	2516.57	171.306	4.37606	2.76218
day 0	control	replicate 3	25.5	15.4	8.12	2927.6	2754.07	645.563	2578.72	150.244	3.79983	2.37314
day 0	pH-0.3	replicate 1	25.5	15.2	7.83	2916.8	2860.37	1328.4	2727.47	80.9385	2.04628	1.27744
day 0	pH-0.3	replicate 2	25.5	15.2	7.77	2920.61	2885.4	1540.03	2753.97	71.1795	1.79955	1.12341
day 0	pH-0.3	replicate 3	25.5	15.2	7.76	2923.56	2891.82	1579.53	2760.31	69.7194	1.76264	1.10037
day 0	pH-0.6	replicate 1	25.6	15.1	7.55	2886.25	2927.94	2577.67	2783.51	43.3345	1.09474	0.683575
day 0	pH-0.6	replicate 2	25.6	15.1	7.55	2922.57	2964.99	2610.29	2818.73	43.8828	1.10859	0.692225
day 0	pH-0.6	replicate 3	25.6	15.1	7.54	2926.22	2972.74	2676.82	2824.78	42.9759	1.08568	0.677919
day 3	control	replicate 1	25.5	14.6	8.09	2991.01	2833.4	708.344	2664.26	140.914	3.55878	2.21886
day 3	control	replicate 2	25.5	14.4	8.1	2961.56	2801.72	682.532	2632.84	141.51	3.57261	2.22656
day 3	control	replicate 3	25.5	14.4	8.1	3002.22	2840.39	691.952	2669.18	143.463	3.62192	2.25729
day 3	pH-0.3	replicate 1	25.5	14.4	7.81	2985.05	2938.67	1417.61	2804.53	77.3073	1.95173	1.21638
day 3	pH-0.3	replicate 2	25.4	14.3	7.75	2973.16	2949.18	1634.33	2816.24	67.1693	1.69647	1.0566
day 3	pH-0.3	replicate 3	25.5	14.3	7.74	2978.06	2956.94	1674.98	2823.57	66.0159	1.66638	1.03833
day 3	pH-0.6	replicate 1	25.6	14.3	7.54	2999.66	3050.69	2722.16	2898.38	42.8898	1.08201	0.674503
day 3	pH-0.6	replicate 2	25.6	14.3	7.54	2978.06	3028.61	2702.46	2877.41	42.5795	1.07418	0.669622
day 3	pH-0.6	replicate 3	25.5	14.3	7.53	3005.72	3061.21	2796.61	2906.83	41.9054	1.05778	0.659106
