# Supplementary material for: The Early Life History of the Clam Macoma balthica in a High CO2 World
Source: PLoS One. 2012 Sep 10;7(9):e44655. doi: 10.1371/journal.pone.0044655 (PMC3438177; doi:10.1371/journal.pone.0044655)
Supplement: Table S3 — Environmental parameters and carbonate chemistry for the different treatments to investigate ocean acidification effects on larval development. Carbonate parameters were computed from the recorded seawater pHNBS and Total Alkalinity during the incubations. - : no data available. (XLSX) [file pone.0044655.s003.xlsx]

## Sheet: Table S3
Table S3: ocean acidification effects on larval development
			measured parameters				calculated parameters
Time	Treatment code	Culture flask	Salinity	Temperature (°C)	pHNBS	Total alkalinity (µeq.kg-1)	DIC (µmol.kg-1)	pCO2 (µatm)	[HCO3-] (µmol.kg-1)	[CO32-] (µmol.kg-1)	Ωcalcite	Ωaragonite
day 3 start of incubation	control	replicate 1	25.8	14.8	8.12	2850	2684.57	623.489	2515.05	144.866	3.65349	2.28189
day 3 start of incubation	control	replicate 2	25.8	14.8	8.16	2851	2667.17	562.471	2487.81	157.122	3.96259	2.47494
day 3 start of incubation	control	replicate 3	25.8	14.8	8.16	2843	2659.56	560.865	2480.71	156.674	3.95128	2.46788
day 3 start of incubation	pH-0.3	replicate 1	25.8	14.8	7.78	2848	2812.59	1455.87	2684.35	70.6741	1.78238	1.11324
day 3 start of incubation	pH-0.3	replicate 2	25.8	14.8	7.78	2840	2804.62	1451.75	2676.75	70.474	1.77734	1.11009
day 3 start of incubation	pH-0.3	replicate 3	25.8	14.8	7.81	2839	2793.37	1348.83	2664.86	75.1788	1.89599	1.18419
day 3 start of incubation	pH-0.6	replicate 1	25.8	14.8	7.53	2832	2882.97	2640.71	2738.03	40.5376	1.02235	0.638536
day 3 start of incubation	pH-0.6	replicate 2	25.8	14.8	7.55	2844	2887.92	2528.64	2745.39	42.5623	1.07341	0.670428
day 3 start of incubation	pH-0.6	replicate 3	25.8	14.8	7.58	2857	2890.38	2364.84	2751.18	45.7025	1.15261	0.719892
day 5 end of incubation	control	replicate 1	25.6	14.7	8.12	2798	2636.74	613.257	2471.4	140.985	3.55914	2.22053
day 5 end of incubation	control	replicate 2	25.7	14.6	8.16	2816	2635.84	555.5	2459.92	153.812	3.88003	2.42131
day 5 end of incubation	control	replicate 3	25.6	14.6	8.17	2820	2635.73	542.854	2457.36	156.745	3.9563	2.46781
day 5 end of incubation	pH-0.3	replicate 1	25.6	14.4	7.78	-	-	-	-	-	-	-
day 5 end of incubation	pH-0.3	replicate 2	25.6	14.4	7.78	2807	2774.24	1432.98	2648.48	68.3447	1.72447	1.07522
day 5 end of incubation	pH-0.3	replicate 3	25.7	14.5	7.83	2824	2773.34	1275.71	2645.31	77.0971	1.94451	1.21321
day 5 end of incubation	pH-0.6	replicate 1	25.6	14.5	7.48	2832	2903.69	2971.35	2749.32	35.6814	0.90046	0.56156
day 5 end of incubation	pH-0.6	replicate 2	25.7	14.5	7.54	2834	2882.87	2575.64	2739.1	40.9421	1.03262	0.644268
day 5 end of incubation	pH-0.6	replicate 3	25.7	14.5	7.61	2832	2855.97	2177.92	2721.23	47.7889	1.20531	0.752009
day 5 start of incubation	control	replicate 1	26	14.8	7.99	2857	2744.49	867.219	2598.6	111.645	2.81238	1.75808
day 5 start of incubation	control	replicate 2	26.1	15.3	8	2858	2738.33	848.267	2589.18	116.17	2.92714	1.83255
day 5 start of incubation	control	replicate 3	26	15.5	8	2848	2728.15	847.747	2579.22	116.164	2.92976	1.83418
day 5 start of incubation	pH-0.3	replicate 1	25.8	15.5	7.8	2845	2799.84	1393.98	2670.47	75.4223	1.90447	1.19126
day 5 start of incubation	pH-0.3	replicate 2	26	15.6	7.78	2844	2804.45	1460.94	2675.29	72.8533	1.83775	1.15077
day 5 start of incubation	pH-0.3	replicate 3	25.9	15.6	7.78	2849	2809.86	1465.32	2680.58	72.7732	1.83682	1.14969
day 5 start of incubation	pH-0.6	replicate 1	26	15.4	7.57	2862	2896	2435.09	2755.62	45.9526	1.15876	0.725287
day 5 start of incubation	pH-0.6	replicate 2	26	15.6	7.44	2856	2938.38	3316.51	2776	34.5539	0.871636	0.545806
day 5 start of incubation	pH-0.6	replicate 3	26	15.7	7.45	2861	2939.12	3247.89	2778.8	35.5163	0.896071	0.561229
day 7 end of incubation	control	replicate 1	26	14.4	8	2872	2757.21	847.447	2610.15	113.174	2.84901	1.7795
day 7 end of incubation	control	replicate 2	26	14.4	8.04	2827	2697.55	753.988	2546.35	121.059	3.04752	1.90349
day 7 end of incubation	control	replicate 3	26	14.4	8.05	2840	2706.03	738.557	2552.33	124.17	3.12584	1.95241
day 7 end of incubation	pH-0.3	replicate 1	25.8	14.3	7.78	2830	2796.71	1439.91	2669.81	69.0828	1.7408	1.08614
day 7 end of incubation	pH-0.3	replicate 2	26	14.3	7.78	2838	2803.82	1440.48	2676.37	69.6816	1.75387	1.09525
day 7 end of incubation	pH-0.3	replicate 3	25.8	14.3	7.78	2829	2795.71	1439.4	2668.86	69.0582	1.74018	1.08575
day 7 end of incubation	pH-0.6	replicate 1	25.9	14.3	7.55	2858	2903.77	2525.53	2760.24	42.1869	1.06245	0.663182
day 7 end of incubation	pH-0.6	replicate 2	25.9	14.3	7.45	2838	2921.36	3179.49	2760.27	33.5106	0.843939	0.52679
day 7 end of incubation	pH-0.6	replicate 3	26	14.4	7.44	2843	2929.78	3261.04	2766.37	33.0362	0.831647	0.519449
day 7 start of incubation	control	replicate 1	26.2	15	8.08	2836	2684.88	684.514	2522.94	135.107	3.40056	2.12849
day 7 start of incubation	control	replicate 2	26.2	15.2	8.1	2847	2685.5	653.846	2517.85	142.166	3.57945	2.24141
day 7 start of incubation	control	replicate 3	26.3	15.3	8.09	2859	2700.18	673.263	2533.34	140.697	3.54098	2.21874
day 7 start of incubation	pH-0.3	replicate 1	26	15.2	7.75	2838	2810.37	1562.49	2682.18	67.2337	1.6948	1.06035
day 7 start of incubation	pH-0.3	replicate 2	26	15.3	7.75	2834	2805.98	1561.72	2677.88	67.3576	1.69822	1.06272
day 7 start of incubation	pH-0.3	replicate 3	26	15.4	7.77	2813	2777.85	1477.82	2650.5	70.0516	1.76645	1.10565
day 7 start of incubation	pH-0.6	replicate 1	26	15.2	7.47	2840	2911.56	3059.15	2755.96	36.2553	0.913909	0.571787
day 7 start of incubation	pH-0.6	replicate 2	26.1	15.2	7.46	2852	2927.47	3142.29	2769.24	35.7103	0.899643	0.563105
day 7 start of incubation	pH-0.6	replicate 3	26.1	15.2	7.48	2846	2913.48	2990.44	2759.62	37.2634	0.938767	0.587594
day 9 end of incubation	control	replicate 1	26.2	14.5	8.1	-	-	-	-	-	-	-
day 9 end of incubation	control	replicate 2	26.2	14.5	8.11	3064	2893.22	683.122	2713.02	153.007	3.84796	2.40601
day 9 end of incubation	control	replicate 3	26.2	14.5	8.12	3065	2889.43	666.021	2706.71	156.207	3.92843	2.45633
day 9 end of incubation	pH-0.3	replicate 1	26	14.3	7.75	2989	2964.82	1632.43	2830.57	68.7775	1.73111	1.08104
day 9 end of incubation	pH-0.3	replicate 2	26	14.3	7.79	-	-	-	-	-	-	-
day 9 end of incubation	pH-0.3	replicate 3	26	14.3	7.84	-	-	-	-	-	-	-
day 9 end of incubation	pH-0.6	replicate 1	26	14.7	7.55	-	-	-	-	-	-	-
day 9 end of incubation	pH-0.6	replicate 2	26	14.5	7.54	-	-	-	-	-	-	-
day 9 end of incubation	pH-0.6	replicate 3	26.1	14.5	7.56	-	-	-	-	-	-	-
day 9 start of incubation	control	replicate 1	26.2	15.6	8.06	3082	2926.85	787.331	2752.81	143.721	3.62109	2.26943
day 9 start of incubation	control	replicate 2	26.2	15.4	8.07	3041	2884.05	756.017	2710.93	143.838	3.6228	2.26952
day 9 start of incubation	control	replicate 3	26.3	15.5	8.04	3042	2897.23	815.782	2729.7	136.048	3.42516	2.14709
day 9 start of incubation	pH-0.3	replicate 1	26.2	15.2	7.75	3052	3023.01	1677.16	2884.89	72.7605	1.83196	1.14715
day 9 start of incubation	pH-0.3	replicate 2	26.2	15.2	7.71	3069	3054.57	1858.23	2915.1	67.0532	1.68826	1.05717
day 9 start of incubation	pH-0.3	replicate 3	26.1	15.2	7.71	3047	3032.95	1847.01	2894.56	66.3767	1.67221	1.04667
day 9 start of incubation	pH-0.6	replicate 1	26.2	15.1	7.54	3068	3117.56	2790.17	2962.58	45.9134	1.15581	0.723601
day 9 start of incubation	pH-0.6	replicate 2	26.2	15.1	7.52	3046	3102.96	2905.12	2945.8	43.5986	1.09754	0.68712
day 9 start of incubation	pH-0.6	replicate 3	26.2	15.2	7.53	3036	3088.39	2830.3	2933.51	44.5814	1.12247	0.702877
day 11 end of incubation	control	replicate 1	26.2	14.8	8.14	2929	2748.04	605.336	2567.39	156.769	3.9445	2.46791
day 11 end of incubation	control	replicate 2	26.2	14.8	8.14	3030	2844.38	626.558	2657.4	162.266	4.08278	2.55444
day 11 end of incubation	control	replicate 3	26.2	14.7	8.13	-	-	-	-	-	-	-
day 11 end of incubation	pH-0.3	replicate 1	26.2	14.6	7.81	3031	2982.9	1431.12	2845.4	80.7062	2.03	1.26956
day 11 end of incubation	pH-0.3	replicate 2	26.1	14.6	7.77	3039	3005.83	1583.79	2868.95	73.9864	1.86205	1.16403
day 11 end of incubation	pH-0.3	replicate 3	26.2	14.6	7.78	3079	3041.57	1564.33	2902.65	76.8349	1.93262	1.20866
day 11 end of incubation	pH-0.6	replicate 1	26.2	14.6	7.56	3052	3095.53	2633.17	2944.06	46.9581	1.18113	0.738679
day 11 end of incubation	pH-0.6	replicate 2	26.2	14.6	7.55	3006	3052.46	2655.85	2901.82	45.2308	1.13769	0.711508
day 11 end of incubation	pH-0.6	replicate 3	26.2	14.5	7.57	3032	3071.75	2551.64	2922.62	47.537	1.1955	0.747511
day 11 start of incubation	control	replicate 1	26.3	14.9	8.05	3064	2917.57	797.461	2748.89	137.328	3.45389	2.16234
day 11 start of incubation	control	replicate 2	26.4	15	8.04	3054	2911.11	814.776	2744.35	134.856	3.39028	2.12386
day 11 start of incubation	control	replicate 3	26.4	15	8.04	3054	2911.11	814.776	2744.35	134.856	3.39028	2.12386
day 11 start of incubation	pH-0.3	replicate 1	26.3	15.3	7.78	3072	3031.06	1568.96	2891.49	78.6526	1.97948	1.24032
day 11 start of incubation	pH-0.3	replicate 2	26.3	15.3	7.74	3077	3050.74	1732.1	2911.26	72.2226	1.81766	1.13892
day 11 start of incubation	pH-0.3	replicate 3	26.4	15.3	7.74	3042	3015.36	1710.23	2877.39	71.601	1.80095	1.12893
day 11 start of incubation	pH-0.6	replicate 1	26.3	15.2	7.57	3061	3098.01	2591.23	2947.81	49.2716	1.23983	0.776697
day 11 start of incubation	pH-0.6	replicate 2	26.4	15.2	7.57	3086	3123.03	2609.55	2971.63	49.8219	1.25294	0.785242
day 11 start of incubation	pH-0.6	replicate 3	26.4	15.2	7.55	3077	3121.62	2729.08	2967.87	47.5194	1.19503	0.748952
day 13 end of incubation	control	replicate 1	26.4	14.6	8.1	3052	2884.38	696.642	2706.17	150.586	3.78328	2.36807
day 13 end of incubation	control	replicate 2	26.2	14.6	8.09	3012	2851.97	707.167	2679.1	144.795	3.64202	2.27771
day 13 end of incubation	control	replicate 3	26.3	14.5	8.12	3038	2862.88	659.132	2681.43	155.224	3.90146	2.4405
day 13 end of incubation	pH-0.3	replicate 1	26.4	14.3	7.77	3069	3035.69	1589.31	2897.46	74.6329	1.87418	1.17238
day 13 end of incubation	pH-0.3	replicate 2	26.4	14.3	7.78	3075	3038	1554.17	2899.39	76.4224	1.91912	1.20049
day 13 end of incubation	pH-0.3	replicate 3	26.4	14.4	7.79	3068	3026.93	1514.7	2888.34	78.1749	1.96343	1.22846
day 13 end of incubation	pH-0.6	replicate 1	26.4	14.4	7.61	3077	3101.97	2345.94	2955.54	52.8514	1.32741	0.830521
day 13 end of incubation	pH-0.6	replicate 2	26.4	14.5	7.62	3050	3070.49	2272.47	2926.38	53.7348	1.34981	0.84471
day 13 end of incubation	pH-0.6	replicate 3	26.4	14.5	7.62	3048	3068.46	2270.97	2924.45	53.6994	1.34892	0.844153
day 13 start of incubation	control	replicate 1	26.5	15	8.16	3058	2857.48	598.73	2661.14	172.912	4.34447	2.72276
day 13 start of incubation	control	replicate 2	26.5	15	8.16	3057	2856.53	598.531	2660.25	172.855	4.34303	2.72185
day 13 start of incubation	control	replicate 3	26.5	15.1	8.16	2829	2639.22	553.508	2457.39	160.225	4.02636	2.52393
day 13 start of incubation	pH-0.3	replicate 1	26.5	14.8	7.89	3069	2988	1188.29	2842.69	98.5122	2.47435	1.55007
day 13 start of incubation	pH-0.3	replicate 2	26.5	15	7.84	3091	3027.88	1356.19	2885.07	89.7255	2.25438	1.41286
day 13 start of incubation	pH-0.3	replicate 3	26.4	15	7.84	3083	3020.47	1354.31	2878.19	89.2382	2.24345	1.40542
day 13 start of incubation	pH-0.6	replicate 1	26.4	14.9	7.63	3096	3111.63	2261.14	2966.3	56.5128	1.4205	0.889692
day 13 start of incubation	pH-0.6	replicate 2	26.4	14.9	7.64	3087	3098.81	2201.07	2954.74	57.604	1.44793	0.90687
day 13 start of incubation	pH-0.6	replicate 3	26.5	14.9	7.64	3033	3043.9	2159.87	2902.35	56.7557	1.42577	0.89337
day 15 end of incubation	control	replicate 1	26.4	14.8	8.14	3038	2850.54	626.445	2662.29	163.564	4.11066	2.57406
day 15 end of incubation	control	replicate 2	26.5	14.8	8.15	3047	2853.43	611.392	2661.51	167.838	4.21561	2.64089
day 15 end of incubation	control	replicate 3	26.5	14.6	8.17	3059	2856.14	581.958	2658.72	174.354	4.37789	2.7414
day 15 end of incubation	pH-0.3	replicate 1	26.3	14.8	7.84	-	-	-	-	-	-	-
day 15 end of incubation	pH-0.3	replicate 2	26.3	14.7	7.84	3008	2948.21	1319.16	2810.07	85.9643	2.16135	1.35256
day 15 end of incubation	pH-0.3	replicate 3	26.4	14.7	7.85	3054	2989.45	1305.4	2848.42	89.4406	2.24745	1.40704
day 15 end of incubation	pH-0.6	replicate 1	26.3	14.6	7.62	-	-	-	-	-	-	-
day 15 end of incubation	pH-0.6	replicate 2	26.4	14.5	7.62	3074	3094.78	2290.45	2949.53	54.1599	1.36049	0.851392
day 15 end of incubation	pH-0.6	replicate 3	26.4	14.6	7.64	-	-	-	-	-	-	-
day 15 start of incubation	control	replicate 1	26.6	15.2	8.15	3044	2847.08	611.596	2653.15	170.153	4.27402	2.68086
day 15 start of incubation	control	replicate 2	26.6	15.2	8.14	3097	2902.56	638.781	2708.01	169.717	4.26309	2.674
day 15 start of incubation	control	replicate 3	26.6	15.2	8.14	3074	2880.65	633.96	2687.57	168.436	4.23091	2.65382
day 15 start of incubation	pH-0.3	replicate 1	26.6	15.1	7.74	2982	2955.44	1669.17	2820.22	70.1235	1.76113	1.10442
day 15 start of incubation	pH-0.3	replicate 2	26.5	15.2	7.72	3043	3023.61	1791.99	2885.36	68.5411	1.72268	1.08009
day 15 start of incubation	pH-0.3	replicate 3	26.5	15.2	7.74	3037	3010.36	1703.78	2872.62	71.4546	1.79591	1.126
day 15 start of incubation	pH-0.6	replicate 1	26.5	15.2	7.49	3123	3192.44	3191.52	3025.95	42.3267	1.06382	0.666997
day 15 start of incubation	pH-0.6	replicate 2	26.5	15.2	7.49	3095	3163.7	3162.79	2998.71	41.9457	1.05424	0.660993
day 15 start of incubation	pH-0.6	replicate 3	26.5	15.2	7.49	3110	3179.1	3178.18	3013.31	42.1498	1.05937	0.66421
day 17 end of incubation	control	replicate 1	26.6	14.7	8.16	3060	2860.7	597.039	2665.21	171.917	4.31488	2.70363
day 17 end of incubation	control	replicate 2	26.6	14.5	8.17	3009	2808.58	571.066	2614.51	171.385	4.30018	2.6933
day 17 end of incubation	control	replicate 3	26.6	14.5	8.2	3073	2853.72	539.452	2646.4	185.882	4.66394	2.92113
day 17 end of incubation	pH-0.3	replicate 1	26.4	14.5	7.84	3055	2995.11	1335.89	2854.99	87.0019	2.18547	1.36767
day 17 end of incubation	pH-0.3	replicate 2	26.5	14.5	7.85	3049	2984.96	1299.31	2844.35	88.9687	2.23359	1.39837
day 17 end of incubation	pH-0.3	replicate 3	26.5	14.5	7.85	3051	2986.94	1300.17	2846.23	89.0276	2.23507	1.39929
day 17 end of incubation	pH-0.6	replicate 1	26.5	14.5	7.59	3050	3081.3	2438.83	2933.94	50.4319	1.26611	0.792662
day 17 end of incubation	pH-0.6	replicate 2	26.5	14.5	7.59	3008	3038.66	2405.08	2893.33	49.7339	1.24859	0.781692
day 17 end of incubation	pH-0.6	replicate 3	26.5	14.5	7.59	3071	3102.62	2455.71	2954.24	50.7808	1.27487	0.798147
day 17 start of incubation	control	replicate 1	26.5	15.2	8.16	3042	2840.89	596.356	2644.66	173.03	4.34886	2.72667
day 17 start of incubation	control	replicate 2	26.5	15.2	8.13	3047	2860.61	645.691	2672.32	163.17	4.10105	2.57129
day 17 start of incubation	control	replicate 3	26.5	15.2	8.15	3060	2863.06	615.745	2668.49	170.615	4.28816	2.68861
day 17 start of incubation	pH-0.3	replicate 1	26.5	15.2	7.75	3053	3022.68	1671.73	2884.23	73.4145	1.84517	1.15689
day 17 start of incubation	pH-0.3	replicate 2	26.5	15.2	7.79	3051	3006.03	1515.55	2867.05	80.0179	2.01113	1.26095
day 17 start of incubation	pH-0.3	replicate 3	26.5	15.2	7.75	3067	3036.64	1679.45	2897.55	73.7536	1.85369	1.16223
day 17 start of incubation	pH-0.6	replicate 1	26.5	14.9	7.57	3075	3112.68	2589.53	2961.72	49.2951	1.23835	0.775935
day 17 start of incubation	pH-0.6	replicate 2	26.5	15	7.59	3111	3141.16	2500.22	2990.99	52.3086	1.31427	0.823677
day 17 start of incubation	pH-0.6	replicate 3	26.5	15.1	7.6	3104	3129.82	2438	2981.15	53.5353	1.34531	0.843308
day 19 end of incubation	control	replicate 1	26.5	14.6	8.11	3164	2986.23	703.309	2798.52	159.84	4.01346	2.5132
day 19 end of incubation	control	replicate 2	26.5	14.6	8.08	3101	2940.06	744.121	2763.28	147.293	3.69842	2.31593
day 19 end of incubation	control	replicate 3	26.5	14.6	8.11	3114	2938.34	692.032	2753.64	157.277	3.94911	2.4729
day 19 end of incubation	pH-0.3	replicate 1	26.6	14.6	7.73	3128	3107.09	1786.02	2965.54	70.8253	1.77734	1.11342
day 19 end of incubation	pH-0.3	replicate 2	26.5	14.6	7.76	3118	3086.43	1657.27	2945.61	75.1508	1.88698	1.18161
day 19 end of incubation	pH-0.3	replicate 3	26.5	14.6	7.74	3103	3078.85	1731.27	2938.65	71.5988	1.79779	1.12576
day 19 end of incubation	pH-0.6	replicate 1	26.6	14.7	7.57	3150	3189.4	2644.74	3034.67	50.3151	1.26284	0.791275
day 19 end of incubation	pH-0.6	replicate 2	26.5	14.6	7.58	3129	3164.96	2565.37	3012.53	50.7797	1.27504	0.798419
day 19 end of incubation	pH-0.6	replicate 3	26.5	14.6	7.6	3149	3177.53	2461.33	3026.58	53.4207	1.34135	0.839946
